# Supplementary material for: Serum Total SOD Activity and SOD1/2 Concentrations in Predicting All-Cause Mortality in Lung Cancer Patients
Source: Pharmaceuticals (Basel). 2021 Oct 21;14(11):1067. doi: 10.3390/ph14111067 (PMC8622563; doi:10.3390/ph14111067)
Supplement: Supplementary file 1 [file pharmaceuticals-14-01067-s001.zip]

Archive with 1 entries (1 files):
- pharmaceuticals-1402952-supplementary.pdf
